# Supplementary material for: Preferential Identification of Agonistic OX40 Antibodies by Using Cell Lysate to Pan Natively Paired, Humanized Mouse-Derived Yeast Surface Display Libraries
Source: Antibodies (Basel). 2019 Feb 19;8(1):17. doi: 10.3390/antib8010017 (PMC6640694; doi:10.3390/antib8010017)
Supplement: Supplementary file 1 [file antibodies-08-00017-s001.zip]

Archive with 26 entries (23 files):
- Supplementary Files (OX40)/
- Supplementary Files (OX40)/Supp Table 2 (OX40 cells-DNA imm, cell lysate sorted, LN).xlsx
- __MACOSX/
- __MACOSX/Supplementary Files (OX40)/
- __MACOSX/Supplementary Files (OX40)/._Supp Table 2 (OX40 cells-DNA imm, cell lysate sorted, LN).xlsx
- Supplementary Files (OX40)/Supp Table 1 (cell, read, clone counts,).xlsx
- __MACOSX/Supplementary Files (OX40)/._Supp Table 1 (cell, read, clone counts,).xlsx
- Supplementary Files (OX40)/Supp Table 6 (OX40 sol imm, cell lysate sorted, LN).xlsx
- __MACOSX/Supplementary Files (OX40)/._Supp Table 6 (OX40 sol imm, cell lysate sorted, LN).xlsx
- Supplementary Files (OX40)/Supp Table 9 (OX40 sol imm, sol sorted, Spleen.xlsx
- __MACOSX/Supplementary Files (OX40)/._Supp Table 9 (OX40 sol imm, sol sorted, Spleen.xlsx
- Supplementary Files (OX40)/Supp Table 10 (mAbs).xlsx
- __MACOSX/Supplementary Files (OX40)/._Supp Table 10 (mAbs).xlsx
- Supplementary Files (OX40)/Supp Table 4 (OX40 cells-DNA imm, sol sorted, LN).xlsx
- __MACOSX/Supplementary Files (OX40)/._Supp Table 4 (OX40 cells-DNA imm, sol sorted, LN).xlsx
- Supplementary Files (OX40)/Supp Table 5 (OX40 cells-DNA imm, sol sorted, Spleen).xlsx
- __MACOSX/Supplementary Files (OX40)/._Supp Table 5 (OX40 cells-DNA imm, sol sorted, Spleen).xlsx
- Supplementary Files (OX40)/Supp Table 8 (OX40 sol imm, sol sorted, LN).xlsx
- __MACOSX/Supplementary Files (OX40)/._Supp Table 8 (OX40 sol imm, sol sorted, LN).xlsx
- Supplementary Files (OX40)/Supp Table 7 (OX40 sol imm, cell lysate sorted, Spleen).xlsx
- __MACOSX/Supplementary Files (OX40)/._Supp Table 7 (OX40 sol imm, cell lysate sorted, Spleen).xlsx
- Supplementary Files (OX40)/Supplementary Figures (cell lysate).pptx
- __MACOSX/Supplementary Files (OX40)/._Supplementary Figures (cell lysate).pptx
- Supplementary Files (OX40)/Supp Table 3 (OX40 cells-DNA imm, cell lysate sorted, Spleen).xlsx
- __MACOSX/Supplementary Files (OX40)/._Supp Table 3 (OX40 cells-DNA imm, cell lysate sorted, Spleen).xlsx
- __MACOSX/._Supplementary Files (OX40)
