# Supplementary material for: Preferential Identification of Agonistic OX40 Antibodies by Using Cell Lysate to Pan Natively Paired, Humanized Mouse-Derived Yeast Surface Display Libraries
Source: Antibodies (Basel). 2019 Feb 19;8(1):17. doi: 10.3390/antib8010017 (PMC6640694; doi:10.3390/antib8010017)
Supplement: Supplementary file 1 [file antibodies-08-00017-s001.zip › Supplementary Files (OX40)/Supp Table 1 (cell, read, clone counts,).xlsx]

## Sheet: Table S1
Supplementary Table S1
Immunization	Tissue	Sort method	# of input cells	# of sequence reads	# of clones
Soluble	Spleen	N/A (pre-sort)	1.9 million	1755212	19509
Soluble	Lymph node	N/A (pre-sort)	1.8 million	1890745	18256
Cells/DNA	Spleen	N/A (pre-sort)	1.6 million	1718691	18837
Cells/DNA	Lymph node	N/A (pre-sort)	1.6 million	1875907	16491
Soluble	Spleen	Soluble	N/A	47621	228
Soluble	Spleen	Cell lysate	N/A	41323	61
Soluble	Lymph node	Soluble	N/A	35760	128
Soluble	Lymph node	Cell lysate	N/A	61968	150
Cells/DNA	Spleen	Soluble	N/A	18812	146
Cells/DNA	Spleen	Cell lysate	N/A	47459	202
Cells/DNA	Lymph node	Soluble	N/A	25118	238
Cells/DNA	Lymph node	Cell lysate	N/A	48838	93
