# Supplementary material for: Preferential Identification of Agonistic OX40 Antibodies by Using Cell Lysate to Pan Natively Paired, Humanized Mouse-Derived Yeast Surface Display Libraries
Source: Antibodies (Basel). 2019 Feb 19;8(1):17. doi: 10.3390/antib8010017 (PMC6640694; doi:10.3390/antib8010017)
Supplement: Supplementary file 1 [file antibodies-08-00017-s001.zip › Supplementary Files (OX40)/Supp Table 10 (mAbs).xlsx]

## Sheet: SUMMARY
CDR3	mAb ID	scFv ID	Enriched: Sol immunized, sol sorted	Enriched: Sol immunized, lysate sorted	Enriched: Cells/DNA immunized, sol sorted	Enriched: Cells/DNA immunized, lysate sorted	Binds cells?	Promega in vitro assay EC50 (ug/mL)	KD (nM)		Soluble immunized (spleen, pre-sort)		Soluble immunized (spleen, post-sort soluble)	Soluble immunized (spleen, post-sort lysate)		Soluble immunized (lymph node, pre-sort)		Soluble immunized (lymph node, post-sort soluble)	Soluble immunized (lymph, post-sort lysate)		Cells/DNA immunized (spleen, pre-sort)		Cells/DNA immunized (spleen, post-sort soluble)	Cells/DNA immunized (spleen, post-sort lysate)		Cells/DNA immunized (lymph node, pre-sort)		Cells/DNA immunized (lymph node, post-sort soluble)	Cells/DNA immunized (lymph node, post-sort lysate)
QQYYSIPFT+AKDGDILTV	tOX40.2	S-S-Sp-9	1	0	0	0	No	not tested	not tested		0.00099		0.81	0		0.006		0.048	0		0		0	0		0		0	0
MQALQTPWT+STGYCSTTSCGGFDP	tOX40.4	S-CL-Sp-2/S-S-Sp-1	1	1	0	0	Yes	0.044	9		0.019		70.73	32.42		0		0.031	0.0081		0		0.0053	0		0		0.004	0.0021
QQLNSFPRT+AREGDYYGSGSYYPLDYYYYGMDV	tOX40.15	S-S-Sp-6	1	0	0	0	Yes (1 peak)	1.276	6		0.11		1.02	0		0.00011		0	0		0		0	0		0		0	0
LQHNSYPFT+ARTHYDILTGPNWFDP	tOX40.19	S-CL-LN-4/S-S-LN-2	1	1	0	0	Yes (1 peak)	0.811	7.7		0		0.0042	0.0073		0.14		20.55	9.37		0.00012		0	0.0063		0		0.004	0
QQLNSYPFT+VRDGFGEP	tOX40.20	S-S-LN-5	1	0	0	0	No	not tested	not tested		5.8e-05		0	0.0024		0.04		6.68	0.0016		0.00012		0	0		5.4e-05		0	0
MQPLQTPWT+ARNGDSYFDY	tOX40.21	S-CL-LN-2/S-S-LN-1	1	1	0	0	Yes (1 peak)	does not agonize	7		0		0.0042	0.0048		0.17		28.64	13.42		0		0	0.0021		0		0.008	0.0041
QQYYSYPWT+ARAAAGSLYYGMDV	tOX40.22	S-CL-LN-5/S-S-LN-3	1	1	0	0	Yes (2 peaks)	0.087	7.3		0.00047		0.0063	0.0048		0.18		10.24	6		5.9e-05		0.0053	0		5.4e-05		0	0
QKYYSAPWT+ARAGFGESGYGMDV	tOX40.23	S-CL-LN-8/S-S-LN-6	1	1	0	0	Yes (1 peak)	0.419	5.2		0		0	0		0.036		2.72	1.75		0		0.011	0		0		0	0.0021
QQSYSTPWT+ARDTQVAEAGFPHHHYYGMDV	tOX40.24	S-CL-LN-6/S-S-LN-37	1	1	0	0	Yes (2 peaks)	0.024	22.9		0		0	0		0.033		0.12	3.39		0		0.0053	0		5.4e-05		0	0
LQDYNYPRT+AREYYSSGSYT	tOX40.28	S-S-Sp-14	1	0	0	0	No	not tested	not tested		0.06		0.38	0		0		0	0		0		0	0		0		0	0
QQYGSSSYT+ARRLWFGVFDY	tOX40.31	S-CL-LN-11/S-S-LN-34	1	1	0	0	Yes (2 peaks)	0.043	22.4		0		0	0		0.022		0.13	0.82		0		0	0		0		0	0
QQLNSYPYT+ARRYYDILTGYLFDY	tOX40.33	S-S-Sp-2	1	0	0	0	No	not tested	not tested		0.00012		4.35	0		0		0	0		0		0	0		0		0	0
QQRSNWPPT+ARRYYDILTGYLFDY	tOX40.34	S-S-Sp-5	1	0	0	0	No	not tested	not tested		0.00012		1.44	0		0		0	0		0		0	0		0		0	0
QQYGSSPLT+ARDFAGGSYYFDY	tOX40.35	S-S-Sp-3	1	0	0	0	Yes (1 peak)	4.316	2.7		0.07		2.35	0		0		0	0		0		0	0		0		0	0
LQHNSYPYT+ARDDILTDY	tOX40.36	S-S-Sp-4	1	0	0	0	No	not tested	not tested		0.024		2.22	0		0		0	0		0		0	0		0		0	0
QQYNSYPPT+AKADCGGDCYSFFDY	tOX40.37	S-CL-Sp-1/S-S-Sp-10	1	1	0	0	Yes (2 peaks)	0.195	12.5		0.15		0.64	60.68		0.003		0.0056	0.0081		0		0.016	0.011		0		0.012	0.0062
QQYFGIPFT+AKDGDILTV	tOX40.38	S-S-LN-4	1	0	0	0	No	not tested	not tested		0		0	0		0.029		8.42	0		0		0	0		0		0	0
QQYNSYPPT+AKADCGDNCYSFFDY	tOX40.39	S-CL-LN-1/S-S-LN-7	1	1	0	0	Yes (2 peaks)	0.199	90		0		0	0.017		0.14		1.79	33.36		5.9e-05		0.021	0.0063		0		0	0
QKYHSAPWT+TRAGFGESGYGMDV	tOX40.40	S-CL-LN-7/S-S-LN-17	1	1	0	0	Yes (2 peaks)	0.426	151		0		0	0		0.018		0.28	2.8		0		0	0		0		0	0
QQYNSYPIT+ARYYDILTVWDWFDP	tOX40.41	S-CL-LN-9	0	1	0	0	Yes (2 peaks)	0.068	58.4		0		0	0		0.0067		0	1.61		0		0.0053	0		0		0	0
LQHNSYPWT+ARRNWVYWYFDL	tOX40.42	CD-S-Sp-4/CD-S-LN-47	0	0	1	0	Yes (1 peak)	does not agonize	no binding		0		0.0021	0		0		0.07	0		0.012		6.25	0		0		0.11	0
QQLNSYPRT+ARRNWVYWYFDL	tOX40.43	CD-S-Sp-9	0	0	1	0	No	not tested	not tested		0		0	0		0		0	0		0.0082		1.7	0		0		0.016	0
LQHNSYPWT+AKGYSGSSYWYFDL	tOX40.44	CD-S-Sp-2/CD-S-LN-39	0	0	1	0	No	not tested	not tested		5.8e-05		0	0		5.4e-05		0	0		0.44		10.61	0.027		0.00032		0.18	0
LQDYSYPYT+ARRNWVYWYFDL	tOX40.45	CD-S-Sp-13	0	0	1	0	No	not tested	not tested		0		0.0042	0		0		0	0		0.00071		1	0		0		0.008	0
MQGTHWPRT+ARRNWVYWYFDL	tOX40.46	CD-S-Sp-17	0	0	1	0	No	not tested	not tested		0		0	0		0		0	0		0		0.58	0		0		0.004	0
QQYGSSLT+ARRNWVYWYFDL	tOX40.47	CD-S-Sp-31	0	0	1	0	No	not tested	not tested		0		0	0		0		0	0		0.0035		0.26	0		0		0.004	0
QQYNSYPRT+ARPSPLYWYFDL	tOX40.48	CD-S-Sp-6	0	0	1	0	No	not tested	not tested		0		0	0		0		0.0028	0		0.0052		3.87	0.0021		0		0.004	0
MQGTHWPYT+ARGYSSSWYGYYFDY	tOX40.49	CD-S-Sp-14	0	0	1	0	No	not tested	not tested		0		0	0		0		0	0		0		0.89	0		0		0.004	0
LQHNSYPLT+ARDEGGPYYYGMDV	tOX40.50	CD-CL-LN-2/CD-CL-Sp-1/CD-S-Sp-1/CD-S-LN-14	0	0	1	1	Yes (2 peaks)	0.091	29.8		5.8e-05		0.021	0.0024		0.00011		0.017	0.0016		0.37		32.91	61.93		0.05		0.99	7.14
QQLNSYPRT+AANWGSDYYYGMDV	tOX40.51	CD-CL-Sp-2	0	0	0	1	No	not tested	not tested		0		0.0021	0		0		0	0		0.033		0.0053	7.95		5.4e-05		0.004	0
QQLNSYPYT+ATDSSSWYDAFDI	tOX40.52	CD-CL-Sp-4	0	0	0	1	No	not tested	not tested		0		0	0		0		0	0		0.00089		0	3.66		0.00011		0	0.0062
MQALQTPPT+ALVRGVIHYGMDV	tOX40.54	CD-CL-Sp-5	0	0	0	1	Yes (2 peaks)	0.321	184		0		0	0		0		0	0.0016		0.0044		0	3.44		0		0	0
HQSSSLYT+AANWGSDYYYGMDV	tOX40.55	CD-CL-Sp-6	0	0	0	1	No	not tested	not tested		0		0	0		0		0	0		0.046		0	1.4		0		0	0
QQYGSSPYT+ARHSYSNSWSHFDY	tOX40.56	CD-S-LN-2	0	0	1	0	No	not tested	not tested		0		0	0		0		0	0.0016		0.00018		0	0		0.0073		6.46	0
QQLNSYPYT+ARGGTYYYGLGYFDL	tOX40.57	CD-S-LN-1	0	0	1	0	No	not tested	not tested		0		0.0084	0		0		0.0028	0		0		0.0053	0		5.4e-05		26.78	0
QQLNSYPRT+ARHGGSGSYSPFDY	tOX40.58	CD-S-LN-13	0	0	1	0	No	not tested	not tested		0		0	0		0		0	0.0016		0.005		0	0		0.0095		1.2	0
LQHNSYPLT+ARDSGSYLYYYYGMDV	tOX40.59	CD-S-LN-5	0	0	1	0	No	not tested	not tested		5.8e-05		0	0		0		0	0		0		0	0		0.5		3.43	0.0062
QQYGSSPYT+ARDRVSSWPHHYYYYGMDV	tOX40.60	CD-S-LN-8	0	0	1	0	No	not tested	not tested		0		0	0		0		0	0		0.005		0	0		0.34		1.9	0
QQFNNYPRT+ATDSSSWYDAFDI	tOX40.61	CD-CL-LN-1	0	0	0	1	No	not tested	not tested		0		0.0021	0		0		0.0084	0.0048		0		0.011	0.0042		0.00059		0	72.89
QQFNNYPRT+ATEGVGAYYYYYGMDA	tOX40.62	CD-CL-LN-3	0	0	0	1	No	not tested	not tested		0		0	0.0024		0		0	0.0016		0		0	0		5.4e-05		0	4.46
QQFNNYPRT+AANWGSDYYYGMDV	tOX40.63	CD-CL-LN-6	0	0	0	1	No	not tested	not tested		0		0	0		0		0	0		0.001		0	0		0.0012		0	2.52
Pogalizumab (OX40 benchmark)							Yes (2 peaks)	0.0385	1.9
